# Supplementary material for: Earthworms (Oligochaeta: Lumbricidae) of Interior Alaska
Source: Biodivers Data J. 2018 Jul 10;(6):e27427. doi: 10.3897/BDJ.6.e27427 (PMC6050345; doi:10.3897/BDJ.6.e27427)
Supplement: Supplementary material 1 — Data for elevation analysis [file bdj-06-e27427-s001.csv]

elevation 50 m bins	earthworm occurrences
100	4
150	2
200	1
250	1
